# Supplementary material for: The E3 Ubiquitin Ligase TRIM11 Facilitates Gastric Cancer Progression by Activating the Wnt/β-Catenin Pathway via Destabilizing Axin1 Protein
Source: J Oncol. 2022 Feb 21;2022:8264059. doi: 10.1155/2022/8264059 (PMC8885197; doi:10.1155/2022/8264059)
Supplement: Supplementary Materials — Supplementary Figure 1: TRIM11 regulates cell proliferation, migration, and invasion abilities of GC cells. Supplementary Table 1: the clinicopathological features of 8 GC patients. [file 8264059.f1.zip]

Archive with 2 entries (2 files):
- 8264059.f1/Supplementary Figure 1.docx
- 8264059.f1/Supplementary Table 1.docx
